# Supplementary material for: Racial Residential Segregation and Race Differences in Ideal Cardiovascular Health among Young Men
Source: Int J Environ Res Public Health. 2021 Jul 22;18(15):7755. doi: 10.3390/ijerph18157755 (PMC8345482; doi:10.3390/ijerph18157755)
Supplement: Supplementary file 1 [file ijerph-18-07755-s001.zip]

Archive with 1 entries (1 files):
- ijerph-1275895-supplementary.pdf
